# Supplementary material for: Production of structurally diverse sphingolipids by anaerobic marine bacteria in the euxinic Black Sea water column
Source: ISME J. 2024 Aug 8;18(1):wrae153. doi: 10.1093/ismejo/wrae153 (PMC11334938; doi:10.1093/ismejo/wrae153)
Supplement: Supplementary_Material_wrae153 [file supplementary_material_wrae153.zip]

Archive with 5 entries (5 files):
- Supplementary_Data_1_wrae153.tar.gz
- Supplementary_Data_2_wrae153.tar.gz
- Supplementary_Data_3_wrae153.tar.gz
- Supplementary_Data_4_wrae153.tar.gz
- Supplementary_revised_wrae153.docx
